# Supplementary material for: Ancient whales did not filter feed with their teeth
Source: Biol Lett. 2017 Aug 30;13(8):20170348. doi: 10.1098/rsbl.2017.0348 (PMC5582114; doi:10.1098/rsbl.2017.0348)
Supplement: Supplementary Table S7 [file rsbl20170348supp2.xlsx]

## Sheet: Sheet1
Specimen number	Species	Tooth position					Scaled measurments of sharpness for each functional region
Terrestrial carnivorans			Anterior side of main cusp	Posterior side of main cusp	Lingual side of main cusp	Labial side of main cusp	Sagittal through tip of main cusp	Transverse through tip of main cusp	Sagittal through intercusp notch	Transverse through intercusp notch	Horizontal through intercusp notch on the main cusp	Horizontal through intercusp notch on the first accessory denticle
NMV C11585	Canis latrans	left p4	17.2118	12.573	20.4648	21.9438	16.0311	14.8578	9.23878	8.37166	10.6936	11.4482
NMV C25871	Canis lupus	left p4	13.4258	12.7548	19.7092	22.8319	15.7052	13.3081	5.8937	6.62787	10.8084	10.1008
NMV R11714	Panthera leo	left p4	11.1681	11.9654	18.1538	22.8464	16.2549	15.4933	6.93627	5.26621	11.4439	10.7756
NMV C26257	Puma concolor	left p4	12.4552	14.0682	18.5396	27.0375	15.2819	14.5931	9.74061	8.80433	10.2424	12.3821
Pinnipedia
NMV C33810	Arctocephalus pusillus doriferus	right pc3	11.5689	11.319	20.2898	19.5127	16.0239	15.187	6.60726	14.9705	15.4003	13.7914
NMV C33634	Arctocephalus pusillus doriferus	left pc3	15.0187	12.6323	19.9321	20.819	17.5977	15.8788	8.42383	14.6064	13.9739	12.6445
NMV C13866	Hydrurga leptonyx	left pc3	18.1695	19.7435	18.6676	19.9951	14.8383	13.7377	15.9484	22.7412	21.7535	14.4285
NMV C7378	Hydrurga leptonyx	left pc3	14.0029	14.5391	20.6149	22.8315	16.6577	14.6956	12.4798	21.1376	19.6445	15.4915
NMV C1271	Lobodon carcinophaga	right pc3	20.0694	20.965	20.1297	20.598	16.8738	14.9666	13.6582	23.3685	25.7544	16.2115
NMV C7385	Lobodon carcinophaga	right pc3	20.2012	20.0694	20.357	19.8548	18.6844	16.2949	14.2633	18.384	18.6631	11.9352
NMV C7392	Lobodon carcinophaga	right pc3	18.8337	14.7365	20.2612	20.5134	19.6984	17.658	14.1666	21.7572	12.7967	14.7472
NMV C7417	Pagophilus groenlandicus	right pc3	11.509	12.028	19.0713	20.2409	17.4257	16.4006	11.5673	19.5304	20.1047	16.6254
NMV C24953	Phoca vitulina	right pc3	14.2073	14.0174	18.6518	18.1137	16.529	16.7086	11.1656	19.9536	22.7255	15.9258
NMV C33046	Phoca vitulina	right pc3	14.3399	13.8091	17.3312	22.9558	18.0117	16.4798	10.8969	18.2459	22.4422	15.712
Cetacea
USNM 25210	†Aetiocetus cotylalveus [6]	left P2	15.8202	12.7613	21.7471	20.3106	16.9569	15.5404	11.769	14.1739	14.2536	13.9749
CCNHM166	†Coronodon sp.	right m3	10.9798	12.0259	22.1333	20.6908	16.2499	13.8256	8.13549	9.61113	9.72895	13.6258
USNM 392075	†Dorudon sp. [7]	lower left m	12.856	12.0942	20.6693	20.6917	17.2433	16.0437	5.58779	6.97312	10.5525	11.8234
UWBM 84024	†Fucaia buelli [8]	left M1	12.7622	12.9594	19.6696	20.8688	17.3906	14.1548	8.80918	8.74904	11.1549	12.6776
NMV P252376	†Janjucetus sp. (see above)	lower right pc	12.2499	12.2072	20.4287	21.1976	14.0585	13.4378	7.3305	7.54515	11.9296	11.7451
USNM 183022	†Llanocetus denticrenatus [9]	left p3	13.2617	12.8406	20.1231	20.7354	15.947	15.3301	9.60881	11.7824	11.9357	13.4816
USNM 498743	†Squalodon calvertensis [10]	lower left pc	11.8362	9.92222	19.8562	19.7713	17.0037	13.8798	8.09015	12.781	11.5234	11.6199
USNM 11962	†Zygorhiza kochii [11]	left p4	15.6884	13.2376	21.7228	21.0427	18.2886	16.3284	7.3115	6.83659	12.1874	10.4678
