# Supplementary material for: Ancient whales did not filter feed with their teeth
Source: Biol Lett. 2017 Aug 30;13(8):20170348. doi: 10.1098/rsbl.2017.0348 (PMC5582114; doi:10.1098/rsbl.2017.0348)
Supplement: Supplementary Table S8 [file rsbl20170348supp3.xlsx]

## Sheet: Sheet1
Specimen number	Species	Tooth position						Raw area (mm squared) measurments of sharpness for each functional region
Terrestrial carnivorans			Horizontal area of cross-section through main cusp (CuspArea)	Anterior side of main cusp	Posterior side of main cusp	Lingual side of main cusp	Labial side of main cusp	Sagittal through tip of main cusp	Transverse through tip of main cusp	Sagittal through intercusp notch	Transverse through intercusp notch	Horizontal through intercusp notch on the main cusp	Horizontal through intercusp notch on the first accessory denticle
NMV C11585	Canis latrans	left p4	3.9358	0.116596	0.0622173	0.164835	0.18952	0.101148	0.0868843	0.033594	0.0275839	0.0450073	0.051583
NMV C25871	Canis lupus	left p4	5.29893	0.0955143	0.086205	0.205839	0.276232	0.1307	0.0938473	0.0184062	0.0232775	0.0619033	0.0540625
NMV R11714	Panthera leo	left p4	31.6652	0.394949	0.453354	1.04357	1.65279	0.836662	0.760095	0.152347	0.087817	0.414699	0.367679
NMV C26257	Puma concolor	left p4	16.5436	0.256643	0.327421	0.568631	1.20938	0.386353	0.352309	0.156965	0.12824	0.173555	0.253641
Pinnipedia
NMV C33810	Arctocephalus pusillus doriferus	right pc3	6.63645	0.088822	0.0850258	0.273206	0.252679	0.170402	0.153066	0.028972	0.148732	0.157397	0.126228
NMV C33634	Arctocephalus pusillus doriferus	left pc3	8.29739	0.187156	0.132405	0.329644	0.359636	0.256952	0.209207	0.058879	0.177022	0.162022	0.132661
NMV C13866	Hydrurga leptonyx	left pc3	14.0999	0.46548	0.549619	0.491354	0.56372	0.310443	0.266098	0.358631	0.729193	0.667225	0.293533
NMV C7378	Hydrurga leptonyx	left pc3	18.4869	0.362491	0.390786	0.785649	0.963678	0.512973	0.399243	0.287925	0.825992	0.713421	0.443661
NMV C1271	Lobodon carcinophaga	right pc3	15.1884	0.611757	0.667574	0.615437	0.644411	0.432452	0.340219	0.283335	0.829415	1.00743	0.39917
NMV C7385	Lobodon carcinophaga	right pc3	13.2484	0.540648	0.533617	0.549019	0.522268	0.462511	0.351777	0.269527	0.447757	0.461456	0.18872
NMV C7392	Lobodon carcinophaga	right pc3	16.91	0.599812	0.367226	0.694184	0.711571	0.65615	0.527263	0.339372	0.800476	0.276911	0.367759
NMV C7417	Pagophilus groenlandicus	right pc3	3.15559	0.0417982	0.0456531	0.114774	0.129282	0.0958208	0.0848794	0.0422225	0.120366	0.127548	0.0872214
NMV C24953	Phoca vitulina	right pc3	4.404	0.0888933	0.0865334	0.153211	0.144498	0.120321	0.12295	0.0549045	0.175343	0.227445	0.111699
NMV C33046	Phoca vitulina	right pc3	2.98959	0.0614753	0.057009	0.089798	0.157542	0.096989	0.0811923	0.0354993	0.0995272	0.150571	0.0738026
Cetacea
USNM 25210	†Aetiocetus cotylalveus [6]	left P2	2.20773	0.0552547	0.0359531	0.104412	0.0910736	0.0634804	0.0533176	0.0305789	0.0443529	0.044853	0.0431164
CCNHM166	†Coronodon sp.	right m3	36.224	0.436704	0.523875	1.77456	1.55078	0.956522	0.692409	0.239752	0.334614	0.342869	0.67254
USNM 392075	†Dorudon sp. [7]	lower left m	27.1482	0.448698	0.397097	1.15983	1.16234	0.807205	0.698798	0.0847659	0.132006	0.302312	0.379514
UWBM 84024	†Fucaia buelli [8]	left M1	3.31555	0.0540019	0.0556838	0.128277	0.144395	0.100273	0.06643	0.0257292	0.0253791	0.0412563	0.0532877
NMV P252376	†Janjucetus sp. (see above)	lower right pc	5.99732	0.0899955	0.0893692	0.250288	0.269482	0.118531	0.108296	0.0322274	0.0341424	0.0853516	0.0827313
USNM 183022	†Llanocetus denticrenatus [9]	left p3	48.7978	0.858218	0.804581	1.97602	2.09809	1.24096	1.1468	0.450547	0.677431	0.695184	0.88692
USNM 498743	†Squalodon calvertensis [10]	lower left pc	41.332	0.579042	0.406915	1.62959	1.61568	1.19501	0.796257	0.27052	0.675176	0.548841	0.55807
USNM 11962	†Zygorhiza kochii [11]	left p4	55.3491	1.36229	0.969905	2.61182	2.45083	1.85128	1.4757	0.295886	0.258696	0.822113	0.606492
